# Supplementary material for: Room Temperature Defluorination of Poly(tetrafluoroethylene) by a Magnesium Reagent
Source: J Am Chem Soc. 2023 May 8;145(19):10486–90. doi: 10.1021/jacs.3c02526 (PMC10197119; doi:10.1021/jacs.3c02526)
Supplement: Supplementary file 2 — ja3c02526_si_002.xyz [file ja3c02526_si_002.xyz]

1_DMAP2.log

Mg        1.874662    8.522799    5.868280
N       -0.037223    8.413599    6.875384
C       -2.459378    8.020307    7.089589
H       -2.338358    7.367065    7.958692
H       -3.289282    7.651599    6.483808
H       -2.733664    9.006842    7.479659
Mg        4.292082   10.050731    6.891157
N        0.824446    8.576325    3.982930
C       -1.182296    8.115082    6.274419
N        2.225871    6.287980    5.839946
C       -1.331210    7.909960    4.885557
H       -2.329197    7.625404    4.571697
N        2.825145    2.128832    5.837512
C       -0.443986    8.219600    3.829529
N        6.347639    9.603291    6.383860
C       -1.047248    8.166928    2.437305
H       -0.422988    7.582890    1.754483
H       -1.116109    9.172790    2.009178
H       -2.049712    7.735120    2.456834
N        4.794003   12.150684    6.865453
C       -0.074430    8.757612    8.255329
C        0.084437    7.778730    9.256126
C        0.045691    8.167265   10.600701
H        0.144143    7.399049   11.367054
C       -0.128465    9.496511   10.985622
C       -0.262002   10.453114    9.975703
H       -0.395931   11.499337   10.246107
C       -0.237916   10.111637    8.622737
C        0.291806    6.331500    8.899908
H        1.231818    6.191446    8.356875
C       -0.375818   11.170492    7.565290
H       -1.220573   10.974575    6.895894
C        1.519810    9.062251    2.836991
C        1.434990   10.433567    2.514803
C        2.124242   10.916425    1.401042
H        2.044744   11.974751    1.157035
C        2.904523   10.085686    0.593883
C        2.977867    8.735377    0.934450
H        3.572394    8.063143    0.317271
C        2.307023    8.207069    2.042119
C        0.614799   11.364497    3.364841
H       -0.431867   11.047816    3.433072
C        2.432168    6.742248    2.361904
H        1.458110    6.274425    2.537514
C        1.230298    5.432731    5.554913
H        0.266257    5.884493    5.329928
C        1.375030    4.057330    5.535049
H        0.514633    3.445727    5.292367
C        2.633107    3.481982    5.829514
C        3.679250    4.389235    6.112128
H        4.686254    4.054142    6.325818
C        3.425320    5.749943    6.104497
H        4.225379    6.458262    6.312434
C        1.739235    1.239608    5.476191
H        0.880302    1.360616    6.147937
H        2.081182    0.207265    5.555870
H        1.397029    1.405625    4.445694
C        4.142695    1.585860    6.101188
H        4.874124    1.889657    5.340190
H        4.086897    0.496835    6.101606
H        4.516443    1.902908    7.082505
C        6.269207   14.114934    7.024357
H        5.948433   14.618903    6.106240
H        7.325380   14.339035    7.185607
H        5.685398   14.555318    7.838158
C        6.033921   12.618615    6.920923
C        7.202284   11.825763    6.850811
H        8.131733   12.378279    6.930148
C        7.348005   10.469466    6.487541
C        8.763315   10.029214    6.159619
H        9.034244    9.110546    6.688226
H        9.487624   10.806851    6.409297
H        8.854188    9.809185    5.090085
C        3.733734   13.095464    6.739027
C        3.350787   13.525944    5.450907
C        2.305903   14.442458    5.320591
H        2.024518   14.774125    4.322244
C        1.618766   14.946156    6.427187
C        2.010727   14.502218    7.689799
H        1.497294   14.885061    8.570778
C        3.049261   13.582771    7.869053
C        4.059367   12.999787    4.233274
H        3.952308   11.911353    4.161204
C        3.418967   13.135495    9.257256
H        4.497039   13.198080    9.436960
C        6.627609    8.319214    5.839220
C        6.974802    7.234947    6.669228
C        7.235144    5.988259    6.087825
H        7.527539    5.162875    6.736223
C        7.146707    5.776839    4.711959
C        6.781603    6.861559    3.910245
H        6.702552    6.725685    2.832772
C        6.520563    8.124279    4.444421
C        7.071754    7.401169    8.161576
H        6.099861    7.662775    8.591800
C        6.124222    9.264649    3.549270
H        5.124016    9.629325    3.812386
H        6.104980    8.953884    2.501636
H        6.805499   10.117236    3.644829
H        7.419415    6.477935    8.634600
H        7.759565    8.205851    8.442653
C        7.419454    4.424595    4.105650
H        6.492284    3.940085    3.774077
H        8.069804    4.501758    3.227532
H        7.906106    3.755638    4.822269
H        3.649742   13.441680    3.321021
H        5.134914   13.207580    4.259517
H        3.135809   12.091033    9.422290
H        2.910709   13.746181   10.009382
C        0.478783   15.916757    6.258197
H       -0.455170   15.397557    6.008742
H        0.299401   16.487116    7.174786
H        0.675256   16.630407    5.451207
H        0.636914   12.381324    2.963627
H        0.999925   11.395911    4.390461
H        2.926286    6.208014    1.544971
H        3.020774    6.587295    3.271767
C        3.658214   10.636477   -0.588800
H        3.076951   11.401049   -1.114869
H        4.601083   11.104857   -0.279494
H        3.906050    9.849271   -1.307465
H       -0.511338   12.158379    8.012612
H        0.523542   11.203745    6.937983
H        0.319187    5.709159    9.799313
H       -0.500663    5.949648    8.247498
C       -0.159452    9.896773   12.438012
H       -0.241247    9.023033   13.092007
H        0.748862   10.442846   12.722468
H       -1.007634   10.555286   12.655266
C        3.659509    9.183798    9.890040
C        3.795731    8.996117   11.254685
C        4.947472    9.481139   11.914731
C        5.890090   10.155493   11.103983
C        5.654984   10.287771    9.747402
N        4.565009    9.810277    9.124662
H        2.772755    8.822313    9.372282
H        3.001983    8.487190   11.786592
H        6.798696   10.574058   11.519315
H        6.374556   10.804345    9.115395
N        5.138977    9.311264   13.257164
C        6.307957    9.876414   13.900922
H        6.338862   10.970347   13.808053
H        6.285938    9.629088   14.962673
H        7.236042    9.468846   13.480688
C        4.130887    8.640687   14.053629
H        3.946854    7.621730   13.691177
H        4.478426    8.570548   15.084821
H        3.176239    9.183612   14.052024

1_DMAP.log

Mg        0.253912   -1.332381    0.820862
N        1.163596   -2.761061   -0.464907
N       -1.300501   -2.715098    1.276215
C        1.700034   -5.025793   -1.261266
C        0.900363   -4.060896   -0.406577
C       -0.116326   -4.639652    0.385869
C       -1.193807   -4.020215    1.060112
C       -2.301686   -4.948810    1.520042
C        2.069962   -2.291189   -1.459442
C        3.428747   -2.074613   -1.158605
C        4.273721   -1.573161   -2.153297
C        3.815458   -1.269978   -3.435377
C        2.463915   -1.489352   -3.709899
C        1.582868   -1.989449   -2.748783
C        3.978664   -2.376399    0.209085
C        4.739268   -0.701254   -4.480867
C        0.129935   -2.190508   -3.082592
C       -2.533574   -2.209277    1.784748
C       -2.724460   -2.003634    3.165037
C       -3.939923   -1.475925    3.610873
C       -4.970323   -1.136856    2.733878
C       -4.756472   -1.345260    1.369934
C       -3.559488   -1.869816    0.878444
C       -1.649632   -2.345724    4.161165
C       -6.259521   -0.542081    3.238032
C       -3.361331   -2.058896   -0.599989
H        2.775450   -4.856565   -1.151746
H        1.470116   -4.880743   -2.322403
H        1.476156   -6.062620   -1.003361
H       -0.170484   -5.721428    0.338078
H       -2.015952   -5.995610    1.401160
H       -3.212797   -4.774995    0.937227
H       -2.565037   -4.768869    2.566562
H        5.324933   -1.419058   -1.914175
H        2.079202   -1.265899   -4.703787
H        3.726380   -3.389682    0.539286
H        3.567511   -1.694135    0.960108
H        5.067841   -2.275940    0.220291
H        5.780617   -0.976959   -4.288025
H        4.477427   -1.055220   -5.483201
H        4.691401    0.394827   -4.502691
H       -0.067373   -1.944989   -4.129603
H       -0.197626   -3.220963   -2.907518
H       -0.505851   -1.551420   -2.459206
H       -4.082940   -1.330585    4.680686
H       -5.544247   -1.093304    0.661828
H       -2.032362   -2.274946    5.183488
H       -1.256987   -3.356937    4.012948
H       -0.796412   -1.665572    4.072355
H       -6.222442    0.554670    3.233537
H       -6.470558   -0.854740    4.265430
H       -7.109024   -0.838942    2.614671
H       -4.258317   -1.772931   -1.154434
H       -3.113848   -3.095108   -0.855382
H       -2.533016   -1.438414   -0.961048
Mg       -0.014760    1.555637    0.177193
N       -1.119448    2.759689   -1.155811
N        0.980114    3.276035    0.894741
C       -1.868496    4.804499   -2.302915
C       -1.001255    4.077064   -1.294546
C       -0.108661    4.880476   -0.558434
C        0.803615    4.518673    0.447688
C        1.625560    5.648702    1.036018
C       -2.067136    2.082858   -1.977785
C       -3.385108    1.892751   -1.521224
C       -4.296579    1.228516   -2.346569
C       -3.936086    0.730018   -3.599370
C       -2.615656    0.909551   -4.018002
C       -1.671865    1.572347   -3.230338
C       -3.804711    2.393394   -0.165403
C       -4.928913   -0.005332   -4.461895
C       -0.256597    1.742981   -3.713138
C        1.928337    3.067776    1.933372
C        1.527127    3.151030    3.281169
C        2.480634    2.953586    4.286106
C        3.814219    2.662106    3.994014
C        4.176707    2.537172    2.649771
C        3.260549    2.729909    1.614278
C        0.093871    3.445870    3.633535
C        4.841183    2.509951    5.086676
C        3.684584    2.578936    0.178646
H       -2.930567    4.658757   -2.080787
H       -1.708631    4.413394   -3.312761
H       -1.657779    5.875210   -2.306708
H       -0.131156    5.936074   -0.802298
H        1.380952    6.602365    0.565382
H        2.696429    5.460745    0.905942
H        1.456503    5.739530    2.113902
H       -5.319407    1.098720   -1.996416
H       -2.308630    0.526677   -4.990070
H       -3.609176    3.464043   -0.041213
H       -3.253494    1.876915    0.630108
H       -4.870900    2.218975    0.002331
H       -5.958376    0.256837   -4.199689
H       -4.783973    0.221487   -5.523168
H       -4.829376   -1.092096   -4.347998
H       -0.135145    1.329639   -4.718162
H        0.045916    2.795607   -3.740035
H        0.452857    1.230769   -3.051846
H        2.168830    3.040942    5.325977
H        5.206331    2.289485    2.396353
H       -0.236931    4.413067    3.239242
H       -0.578651    2.691814    3.206436
H       -0.049570    3.454835    4.717639
H        5.480610    1.635724    4.920828
H        4.370099    2.406509    6.069168
H        5.502939    3.383495    5.135493
H        4.753323    2.359204    0.107016
H        3.480819    3.482196   -0.406483
H        3.138918    1.760736   -0.308059
C        1.713037   -2.975904    3.028176
C        1.966141   -0.739670    3.434258
C        2.399547   -3.320378    4.177081
H        1.314000   -3.751612    2.377742
C        2.662325   -0.974985    4.606310
H        1.778981    0.281134    3.107041
H        2.531072   -4.369707    4.410566
H        3.008033   -0.123860    5.178439
N        1.483879   -1.709049    2.641353
C        2.905196   -2.304374    5.021654
N        3.586660   -2.591572    6.169047
C        4.034244   -1.517817    7.034373
H        3.193759   -0.924370    7.418239
H        4.564660   -1.943366    7.886601
H        4.723085   -0.842310    6.512826
C        3.779172   -3.970317    6.574116
H        4.364819   -3.993981    7.493447
H        2.825168   -4.479733    6.765604
H        4.327612   -4.538877    5.813065


1.log

Mg        0.068587   -1.436586    0.021899
N        1.182649   -2.842896   -1.015437
N       -0.916770   -2.916305    1.089603
C        2.000322   -5.070703   -1.653259
C        1.108793   -4.159583   -0.835688
C        0.244022   -4.788339    0.081178
C       -0.693839   -4.222763    0.966742
C       -1.483036   -5.193410    1.820260
C        2.088112   -2.316671   -1.981604
C        3.386867   -1.935847   -1.591507
C        4.240705   -1.373988   -2.543861
C        3.842124   -1.165522   -3.865730
C        2.544006   -1.536294   -4.222521
C        1.655554   -2.102145   -3.304997
C        3.843808   -2.119780   -0.169046
C        4.771554   -0.529830   -4.866758
C        0.256263   -2.468300   -3.722147
C       -1.895853   -2.457503    2.017717
C       -1.515066   -2.125714    3.332684
C       -2.481913   -1.631139    4.211497
C       -3.809745   -1.442168    3.822990
C       -4.157344   -1.762352    2.509051
C       -3.225140   -2.260333    1.595436
C       -0.087414   -2.289954    3.780840
C       -4.827245   -0.879232    4.780995
C       -3.633049   -2.571249    0.180143
H        3.056016   -4.830998   -1.489644
H        1.816308   -4.938841   -2.724386
H        1.837669   -6.119218   -1.398791
H        0.307008   -5.869866    0.106175
H       -1.193268   -6.226013    1.619384
H       -2.557278   -5.090199    1.635657
H       -1.331790   -4.988642    2.885050
H        5.247191   -1.090356   -2.240455
H        2.208492   -1.380412   -5.246561
H        3.734046   -3.155299    0.170437
H        3.254638   -1.500551    0.519342
H        4.893230   -1.834378   -0.056185
H        5.818618   -0.752009   -4.638940
H        4.566273   -0.879941   -5.883096
H        4.665179    0.562283   -4.872085
H        0.097085   -2.255895   -4.782766
H        0.037547   -3.528188   -3.551782
H       -0.489402   -1.901312   -3.151472
H       -2.185484   -1.385933    5.230084
H       -5.185893   -1.620638    2.181141
H        0.280338   -3.310083    3.626948
H        0.582695   -1.627773    3.218078
H        0.019140   -2.046801    4.841502
H       -4.859198    0.216416    4.730285
H       -4.595365   -1.148724    5.816003
H       -5.834377   -1.243253    4.555628
H       -4.703772   -2.402712    0.036624
H       -3.412117   -3.607930   -0.096163
H       -3.095983   -1.936589   -0.535754
Mg       -0.068631    1.436578    0.021474
N       -1.182815    2.842594   -1.016118
N        0.916853    2.916595    1.088658
C       -2.000603    5.070216   -1.654435
C       -1.108961    4.159329   -0.836726
C       -0.244096    4.788342    0.079874
C        0.693886    4.223017    0.965471
C        1.483179    5.193908    1.818623
C       -2.088359    2.316095   -1.982059
C       -3.387064    1.935330   -1.591738
C       -4.240977    1.373201   -2.543867
C       -3.842516    1.164405   -3.865720
C       -2.544444    1.535126   -4.222731
C       -1.655923    2.101243   -3.305438
C       -3.843872    2.119599   -0.169278
C       -4.772022    0.528423   -4.866494
C       -0.256683    2.467337   -3.722814
C        1.896074    2.458070    2.016766
C        1.515478    2.126641    3.331880
C        2.482463    1.632348    4.210699
C        3.810247    1.443307    3.822064
C        4.157653    1.763125    2.507985
C        3.225307    2.260819    1.594358
C        0.087883    2.290953    3.780190
C        4.827896    0.880679    4.780091
C        3.633012    2.571339    0.178920
H       -3.056273    4.830532   -1.490633
H       -1.816712    4.938074   -2.725549
H       -1.837941    6.118802   -1.400263
H       -0.307098    5.869874    0.104593
H        1.193358    6.226451    1.617514
H        2.557398    5.090674    1.633895
H        1.332088    4.989417    2.883487
H       -5.247425    1.089616   -2.240291
H       -2.209023    1.378988   -5.246762
H       -3.734023    3.155184    0.169972
H       -3.254678    1.500482    0.519191
H       -4.893299    1.834278   -0.056264
H       -5.819072    0.750618   -4.638626
H       -4.566857    0.878285   -5.882941
H       -4.665604   -0.563686   -4.871555
H       -0.097571    2.254588   -4.783374
H       -0.038014    3.527295   -3.552819
H        0.489055    1.900585   -3.152001
H        2.186182    1.387425    5.229398
H        5.186161    1.621348    2.179973
H       -0.279969    3.310995    3.625959
H       -0.582262    1.628500    3.217788
H       -0.018492    2.048201    4.840962
H        4.859800   -0.214988    4.729771
H        4.596208    1.150552    5.815044
H        5.835000    1.244584    4.554415
H        4.703725    2.402816    0.035308
H        3.411988    3.607925   -0.097666
H        3.095886    1.936435   -0.536717


2.log

Mg       16.922598   14.507939   14.521652
Mg       14.986237   14.499328   12.056137
F       15.962071   13.270149   13.287297
F       15.947349   15.704864   13.289952
N       17.362915   16.004681   16.002209
N       14.518729   15.997250   10.584918
N       16.583703   12.923327   16.043143
N       18.980784   14.226120   14.151168
N       15.355491   12.930091   10.526236
N       12.933197   14.178914   12.424518
N       16.209078    9.731552   18.750990
N       15.785753    9.757482    7.804187
C       16.331374   10.768421   17.869643
C       16.333551   18.194688   15.645037
C       15.645403   10.788138    8.690103
C       16.376045   16.974485   16.354247
C       15.487326   16.987709   10.239803
C       12.540178   13.525947   13.626770
C       19.928523   14.618353   14.996996
C       17.436011   12.764136   17.068667
H       18.227347   13.506262   17.148315
C       15.506362   18.203929   10.956746
C       17.407404   18.970821    9.625070
C       19.710253   15.397376   16.152618
H       20.599672   15.596612   16.739579
C       14.507511   12.762046    9.498525
H       13.704363   13.491612    9.421141
C       16.461432   19.168631   10.633988
H       16.463298   20.105173   11.189617
C       15.607939   12.008723   15.921572
H       14.942157   12.142099   15.074902
C       15.360522   19.139021   15.974301
H       15.340597   20.078823   15.424564
C       16.430888   16.765094    9.219454
C       11.979018   14.557330   11.579599
C       17.361927   11.730111   17.983859
H       18.101557   11.678644   18.773345
C       18.564316   16.128224   16.547782
C       13.315720   16.101476   10.038855
C       19.384582   13.587207   12.944960
C       14.599731   11.733697    8.578598
H       13.862272   11.673999    7.787668
C       15.437956   10.943379   16.788810
H       14.614792   10.262655   16.612889
C       16.534144   10.972360    9.773254
H       17.367891   10.304175    9.947380
C       15.437589   16.727654   17.373757
C       14.419115   18.916970   16.982459
C       17.368945   17.762981    8.930831
H       18.085385   17.586901    8.129595
C       12.453843   12.121518   13.691329
C       12.269710   14.299978   14.775117
C       14.480960   17.705781   17.669105
H       13.768542   17.511171   18.469637
C       12.183537   15.346628   10.428451
H       11.291075   15.532172    9.841614
C       16.345659   12.030756   10.645138
H       17.007877   12.170685   11.493526
C       17.316213   18.469073   14.540660
H       18.354609   18.387614   14.880574
H       17.172194   19.473482   14.133139
H       17.182609   17.743434   13.732346
C       14.518318   18.452596   12.062420
H       13.481755   18.352413   11.721941
H       14.642395   19.457341   12.475641
H       14.666211   17.725307   12.866757
C       18.789660   17.140227   17.656261
H       18.724138   18.160613   17.263499
H       19.773894   17.013971   18.111311
H       18.024670   17.058498   18.433976
C       18.439978   20.022624    9.312688
H       17.998391   21.024801    9.289460
H       18.913925   19.842433    8.343048
H       19.235080   20.039636   10.068454
C       19.498060   12.185077   12.872847
C       21.375366   14.257943   14.715917
H       21.495241   13.185144   14.537423
H       22.023859   14.552215   15.542924
H       21.725935   14.763563   13.809477
C       15.159821    8.748038   18.571601
H       14.164637    9.208386   18.610615
H       15.219441    8.011320   19.373272
H       15.256130    8.217582   17.614875
C       17.165041    9.578742   19.829494
H       18.184584    9.417187   19.454428
H       16.887523    8.714343   20.433402
H       17.174876   10.457793   20.486151
C       19.638059   14.372437   11.800323
C       13.072223   17.115901    8.936455
H       13.117737   18.134852    9.335727
H       12.091060   16.973681    8.479478
H       13.839472   17.053766    8.159156
C       16.441381   15.487284    8.424184
H       16.776131   14.640310    9.031200
H       17.114452   15.572486    7.565881
H       15.445207   15.228511    8.051108
C       12.060752   11.520569   14.892163
H       11.971057   10.435282   14.926273
C       10.539076   14.167503   11.856836
H       10.439712   13.091536   12.028789
H        9.885940   14.454144   11.030804
H       10.177851   14.660836   12.765846
C       11.892089   13.655447   15.955337
H       11.676327   14.261683   16.833657
C       15.451860   15.445044   18.161196
H       15.129302   14.596119   17.550287
H       14.780591   15.513510   19.022409
H       16.453700   15.201139   18.528952
C       12.781757   11.273281   12.492782
H       12.201183   11.563425   11.610670
H       12.583861   10.216831   12.697309
H       13.836827   11.380171   12.221304
C       12.377337   15.799887   14.723750
H       12.166284   16.241332   15.700786
H       11.681742   16.231968   13.995183
H       13.380480   16.116073   14.420417
C       11.773624   12.265795   16.036606
C       13.367096   19.947125   17.302013
H       13.790122   20.957067   17.333302
H       12.895873   19.750802   18.269843
H       12.572378   19.955305   16.545704
C       14.833744    9.594031    6.723731
H       13.816517    9.413930    7.096652
H       15.126262    8.737224    6.116092
H       14.810278   10.475913    6.071248
C       16.849828    8.789593    7.981325
H       17.837766    9.265595    7.946572
H       16.803385    8.055802    7.176109
H       16.759823    8.253244    8.935385
C       19.189296   11.324439   14.067656
H       19.768487   11.619298   14.949148
H       19.404400   10.272728   13.856214
H       18.133720   11.411710   14.344080
C       19.501607   15.869670   11.860038
H       18.492733   16.164710   12.165701
H       19.703545   16.320535   10.885383
H       20.189240   16.310911   12.590660
C       20.026007   13.741556   10.616087
H       20.228506   14.356478    9.740656
C       19.900492   11.598185   11.668150
H       20.011113   10.515034   11.628122
C       20.171077   12.354884   10.527211
C       11.372874   11.597701   17.326315
H       10.571081   12.146831   17.831079
H       12.216101   11.545888   18.026925
H       11.021401   10.575340   17.155191
C       20.582062   11.701495    9.233206
H       21.371648   12.269005    8.729538
H       19.738378   11.636615    8.534232
H       20.954099   10.685427    9.398238


C2F6.log

C       -3.699089    1.516876   -0.008421
C       -3.178874    2.252558    1.265826
F       -3.260310    2.137391   -1.099215
F       -5.028492    1.512266   -0.016434
F       -3.260335    0.261954   -0.016435
F       -3.617628    3.507480    1.273840
F       -1.849471    2.257169    1.273838
F       -3.617653    1.632044    2.356620


dmap.log

C       -3.579211    1.210766    0.739671
C       -2.199662    1.360313    0.772561
C       -1.589338    2.330457   -0.052013
C       -2.464646    3.099516   -0.849465
C       -3.829507    2.853515   -0.792302
N       -4.410439    1.929282   -0.021248
H       -4.046907    0.459837    1.374917
H       -1.616916    0.729215    1.432869
H       -2.096929    3.879605   -1.505322
H       -4.501991    3.446625   -1.410490
N       -0.229358    2.513276   -0.078055
C        0.335330    3.605554   -0.842876
H        0.007722    4.589423   -0.476289
H        1.423297    3.563260   -0.776333
H        0.065843    3.527629   -1.902745
C        0.611811    1.789555    0.852311
H        0.495535    0.706154    0.730940
H        1.656371    2.032465    0.652870
H        0.395152    2.043298    1.900351


Int_1.log

Mg        0.279870   -1.693839   -0.253721
N        1.353075   -2.784613   -1.655634
N       -1.221801   -3.112045   -0.083629
C        2.174653   -4.932678   -2.535168
C        1.209643   -4.110893   -1.703803
C        0.187080   -4.834629   -1.060349
C       -1.000057   -4.371129   -0.443887
C       -2.084899   -5.410316   -0.250010
C        2.266473   -2.182798   -2.574243
C        3.579375   -1.857419   -2.185780
C        4.429879   -1.251393   -3.115831
C        4.017607   -0.946607   -4.413115
C        2.711377   -1.282574   -4.775907
C        1.829198   -1.896103   -3.884625
C        4.081093   -2.164912   -0.800413
C        4.941299   -0.260485   -5.385066
C        0.437042   -2.262363   -4.324878
C       -2.522599   -2.773287    0.414680
C       -2.823698   -2.904105    1.783656
C       -4.097031   -2.542863    2.229234
C       -5.073413   -2.044679    1.365749
C       -4.748520   -1.926315    0.014236
C       -3.490170   -2.277831   -0.478843
C       -1.803350   -3.412285    2.767139
C       -6.419567   -1.611832    1.882882
C       -3.180346   -2.118848   -1.942913
H        3.212927   -4.670906   -2.310711
H        2.031016   -4.740100   -3.603494
H        2.032723   -6.000362   -2.360023
H        0.230086   -5.907270   -1.208920
H       -1.717198   -6.411919   -0.478433
H       -2.927852   -5.194258   -0.915804
H       -2.485737   -5.399119    0.766619
H        5.449252   -1.016415   -2.813701
H        2.367106   -1.066310   -5.785830
H        3.857780   -3.194662   -0.503052
H        3.615680   -1.516418   -0.050514
H        5.163482   -2.020353   -0.739727
H        4.778957    0.824482   -5.388543
H        5.991201   -0.431806   -5.129251
H        4.781242   -0.613985   -6.408563
H        0.255547   -1.933733   -5.351558
H        0.264902   -3.344079   -4.285913
H       -0.321946   -1.806899   -3.681203
H       -4.326095   -2.644678    3.288462
H       -5.491133   -1.540184   -0.681210
H       -2.256499   -3.554679    3.752013
H       -1.362465   -4.366108    2.457371
H       -0.979318   -2.701438    2.881181
H       -6.400940   -0.556016    2.178641
H       -6.718478   -2.191855    2.761585
H       -7.197568   -1.724220    1.121421
H       -4.077340   -1.841787   -2.501373
H       -2.770674   -3.035270   -2.381069
H       -2.443639   -1.324895   -2.112060
Mg       -0.544884    2.021072   -0.264452
N       -1.314574    2.962140   -1.959902
N        1.055842    3.355691   -0.104104
C       -1.551584    4.818227   -3.557193
C       -0.875086    4.147899   -2.377571
C        0.213897    4.850114   -1.824030
C        1.132798    4.470819   -0.828592
C        2.302501    5.412947   -0.622432
C       -2.336271    2.328927   -2.732683
C       -3.698602    2.515721   -2.427294
C       -4.655544    1.852317   -3.201712
C       -4.308838    1.018342   -4.265621
C       -2.951431    0.852919   -4.548931
C       -1.958940    1.494354   -3.804133
C       -4.133364    3.419929   -1.305465
C       -5.366106    0.353317   -5.108900
C       -0.506130    1.318733   -4.157518
C        2.107470    3.081514    0.817350
C        2.053664    3.565723    2.139658
C        3.092047    3.236104    3.019038
C        4.182272    2.458649    2.627418
C        4.211534    1.989781    1.310806
C        3.195706    2.285281    0.399732
C        0.936071    4.463136    2.597902
C        5.315575    2.166283    3.577098
C        3.272501    1.787708   -1.018021
H       -2.625966    4.930636   -3.383696
H       -1.446304    4.212952   -4.463574
H       -1.123569    5.803312   -3.748655
H        0.417723    5.807796   -2.287634
H        2.213843    6.295900   -1.256993
H        3.247040    4.911485   -0.859455
H        2.376353    5.738638    0.418902
H       -5.707777    2.003023   -2.965865
H       -2.653064    0.213682   -5.378498
H       -3.603442    4.377274   -1.321738
H       -3.937585    2.966692   -0.329926
H       -5.206147    3.623188   -1.369779
H       -5.010194   -0.593500   -5.526983
H       -6.271156    0.147355   -4.529123
H       -5.660737    0.989556   -5.953202
H       -0.393486    0.663355   -5.024745
H       -0.026238    2.274790   -4.395126
H        0.065081    0.887483   -3.328677
H        3.047572    3.616272    4.038517
H        5.053285    1.384739    0.977348
H       -0.036094    4.133292    2.227923
H        0.891557    4.502410    3.689382
H        1.079323    5.490270    2.238549
H        5.674648    1.136570    3.472273
H        5.016374    2.320297    4.618602
H        6.173482    2.823483    3.387496
H        4.174817    1.192872   -1.178244
H        3.282212    2.615251   -1.736259
H        2.408592    1.167580   -1.277860
C        1.737531   -3.068990    1.977373
C        1.795001   -0.805739    2.332380
C        2.406336   -3.328255    3.156083
H        1.430423   -3.891680    1.334506
C        2.464101   -0.956898    3.530203
H        1.547360    0.190150    1.980733
H        2.612590   -4.357312    3.421849
H        2.720211   -0.065672    4.087410
N        1.416837   -1.832780    1.549905
C        2.790782   -2.252719    3.994362
N        3.435338   -2.454377    5.175687
C        3.746546   -1.325478    6.034657
H        2.840356   -0.789481    6.343898
H        4.248828   -1.688271    6.931410
H        4.416876   -0.615489    5.536178
C        3.721338   -3.802991    5.628315
H        4.262938   -3.754681    6.572958
H        2.803713   -4.383398    5.791542
H        4.350249   -4.341276    4.908999
C       -1.926740    1.910296    1.494699
C       -1.589545    1.174977    2.797271
F        0.006317    0.167200   -0.496050
F       -1.298775   -0.117472    2.540669
F       -2.564123    1.178553    3.721531
F       -0.497737    1.710367    3.381309
F       -2.305501    3.191699    1.915065
F       -3.124730    1.313821    1.083615


Int_2.log

Mg        0.321610   -1.317111   -0.383087
N        1.329948   -2.795045   -1.559571
N       -1.301978   -2.645162   -0.125203
C        1.915074   -5.102627   -2.194452
C        1.065550   -4.089434   -1.451577
C       -0.004011   -4.621813   -0.694878
C       -1.142484   -3.965790   -0.180919
C       -2.253795   -4.875501    0.308508
C        2.306135   -2.392896   -2.520091
C        3.646471   -2.181648   -2.148765
C        4.562670   -1.759690   -3.117487
C        4.191930   -1.531249   -4.441918
C        2.855367   -1.744704   -4.786311
C        1.907163   -2.165737   -3.853087
C        4.108012   -2.404822   -0.733990
C        5.190101   -1.049312   -5.462446
C        0.472771   -2.353788   -4.265102
C       -2.603353   -2.158504    0.204560
C       -2.918400   -1.769572    1.521163
C       -4.202919   -1.299625    1.801701
C       -5.186786   -1.191148    0.816768
C       -4.847899   -1.569987   -0.482199
C       -3.575131   -2.046750   -0.808872
C       -1.891770   -1.850927    2.616257
C       -6.559581   -0.664652    1.146695
C       -3.254320   -2.431717   -2.228114
H        2.982814   -4.919633   -2.042476
H        1.739411   -5.030580   -3.273346
H        1.679258   -6.121049   -1.879778
H       -0.039199   -5.704379   -0.647854
H       -1.925625   -5.916186    0.336767
H       -3.129078   -4.810468   -0.346150
H       -2.592565   -4.582237    1.306864
H        5.600249   -1.609680   -2.822282
H        2.536930   -1.576909   -5.814213
H        3.818473   -3.391528   -0.356773
H        3.668187   -1.670257   -0.051899
H        5.196526   -2.321465   -0.663635
H        5.025681   -1.518351   -6.438259
H        5.118651    0.035630   -5.610550
H        6.216604   -1.268719   -5.153165
H        0.353243   -2.199319   -5.341230
H        0.096128   -3.353047   -4.022138
H       -0.174637   -1.639433   -3.745731
H       -4.441441   -1.014669    2.825633
H       -5.594973   -1.497191   -1.270755
H       -2.353697   -1.681771    3.593685
H       -1.390173   -2.823865    2.640291
H       -1.116170   -1.093542    2.463266
H       -6.925945   -1.066340    2.097502
H       -7.285305   -0.926114    0.370663
H       -6.558701    0.428663    1.239577
H       -4.128221   -2.303697   -2.871664
H       -2.918930   -3.471345   -2.311173
H       -2.448102   -1.811620   -2.633521
Mg       -0.018208    1.660710   -0.915834
N       -1.193387    2.738177   -2.201180
N        1.001652    3.297929   -0.216964
C       -1.974830    4.766208   -3.346523
C       -1.084407    4.056154   -2.348433
C       -0.178237    4.871560   -1.639645
C        0.785031    4.532358   -0.672592
C        1.626183    5.674662   -0.141737
C       -2.128150    2.039655   -3.024226
C       -3.441184    1.823531   -2.568359
C       -4.335041    1.136820   -3.395279
C       -3.960025    0.646598   -4.646641
C       -2.639068    0.843157   -5.057918
C       -1.711729    1.527849   -4.269842
C       -3.874491    2.311311   -1.211591
C       -4.949871   -0.056710   -5.538742
C       -0.292448    1.709312   -4.739306
C        2.003170    3.106703    0.776945
C        1.671361    3.225691    2.140375
C        2.673730    3.033605    3.098000
C        3.984087    2.709001    2.742778
C        4.275710    2.554786    1.384360
C        3.311399    2.744567    0.392694
C        0.260975    3.543657    2.560870
C        5.060702    2.543660    3.784200
C        3.660566    2.566613   -1.061006
H       -3.031403    4.594697   -3.117701
H       -1.811338    4.379991   -4.357774
H       -1.787711    5.840976   -3.349502
H       -0.221594    5.924744   -1.890153
H        1.349224    6.620273   -0.609862
H        2.689450    5.491180   -0.328678
H        1.515781    5.777328    0.942431
H       -5.353554    0.980526   -3.044970
H       -2.317709    0.454387   -6.022827
H       -3.344528    1.778889   -0.413316
H       -4.944643    2.145274   -1.063767
H       -3.671609    3.378742   -1.073284
H       -5.314400    0.608793   -6.331317
H       -4.500946   -0.926079   -6.030186
H       -5.822287   -0.401339   -4.975857
H       -0.162228    1.300665   -5.745058
H        0.000367    2.764870   -4.763534
H        0.413334    1.198857   -4.074078
H        2.419245    3.150737    4.150425
H        5.286843    2.285605    1.083502
H       -0.435063    2.770554    2.215636
H        0.184522    3.610073    3.649682
H       -0.091929    4.491359    2.139943
H        5.610862    1.605639    3.648887
H        4.644078    2.550480    4.795980
H        5.796190    3.355225    3.728739
H        4.726091    2.353258   -1.181139
H        3.424535    3.460702   -1.648230
H        3.100256    1.737591   -1.508538
C        1.695317   -2.843141    1.888870
C        1.863056   -0.597369    2.282594
C        2.304873   -3.156829    3.088602
H        1.360794   -3.637939    1.225226
C        2.489142   -0.801610    3.498710
H        1.665212    0.415539    1.945323
H        2.439885   -4.200038    3.345749
H        2.778519    0.065137    4.078494
N        1.465237   -1.587169    1.466800
C        2.735181   -2.119537    3.948446
N        3.349452   -2.376014    5.138889
C        3.747184   -1.280507    6.001759
H        2.885873   -0.681652    6.324566
H        4.230391   -1.684553    6.891635
H        4.462548   -0.615429    5.502676
C        3.545443   -3.745137    5.574805
H        4.058252   -3.743557    6.536850
H        2.591622   -4.274382    5.699707
H        4.163886   -4.308935    4.865302
C       -2.121619    0.983650    6.319056
C       -0.930412    0.434602    6.523423
F        0.886135    0.135693   -1.619428
F       -0.571503    0.357599    0.366765
F       -0.757466   -0.832298    6.829420
F        0.198537    1.107186    6.445917
F       -2.289128    2.251546    6.019628
F       -3.248258    0.313433    6.401524


TS1_A.log

Mg       -0.370681   -1.236833    0.257621
N        1.147066   -2.587499   -0.214928
N       -1.738925   -2.772558    0.622012
C        2.143446   -4.799617   -0.646960
C        0.975757   -3.909811   -0.270443
C       -0.237066   -4.572191   -0.012752
C       -1.487933   -4.058454    0.374293
C       -2.608606   -5.072747    0.484607
C        2.433158   -2.084936   -0.578032
C        3.417004   -1.880921    0.406883
C        4.684204   -1.441239    0.013672
C        4.999422   -1.184996   -1.321938
C        3.989671   -1.347501   -2.273728
C        2.710494   -1.787807   -1.927510
C        3.114683   -2.141067    1.858065
C        6.389037   -0.768328   -1.729740
C        1.647706   -1.951466   -2.980783
C       -3.057209   -2.429462    1.054315
C       -3.411843   -2.536278    2.413320
C       -4.703741   -2.173439    2.803140
C       -5.651580   -1.708477    1.890222
C       -5.275463   -1.616646    0.548819
C       -3.995351   -1.965282    0.112829
C       -2.436704   -3.060376    3.433413
C       -7.027731   -1.294605    2.342583
C       -3.632775   -1.871012   -1.344083
H        2.982790   -4.652475    0.040077
H        2.518180   -4.559053   -1.646859
H        1.857825   -5.852359   -0.626805
H       -0.205720   -5.647426   -0.141044
H       -2.263075   -6.070980    0.211890
H       -3.438495   -4.798341   -0.174845
H       -3.019473   -5.112267    1.497183
H        5.447626   -1.302307    0.777078
H        4.202859   -1.130818   -3.319252
H        2.764839   -3.165007    2.028997
H        2.324770   -1.474150    2.223501
H        4.000172   -1.975693    2.477315
H        6.929739   -0.303909   -0.899638
H        6.980883   -1.631245   -2.060048
H        6.368787   -0.055542   -2.560282
H        2.018379   -1.640827   -3.961405
H        1.302386   -2.988417   -3.062716
H        0.762533   -1.347551   -2.745045
H       -4.973972   -2.258483    3.854503
H       -5.997151   -1.264176   -0.185205
H       -2.739728   -2.777040    4.444891
H       -2.369503   -4.155539    3.408944
H       -1.426494   -2.685031    3.255381
H       -7.361096   -1.882694    3.203307
H       -7.765819   -1.417675    1.544026
H       -7.047028   -0.239861    2.644273
H       -4.500560   -1.589587   -1.944150
H       -3.236960   -2.817688   -1.728298
H       -2.862222   -1.108490   -1.516873
Mg       -0.417737    1.776988    0.157814
N       -1.760732    2.979565   -0.888875
N        0.882470    3.373917    0.513836
C       -2.565092    5.048110   -1.960068
C       -1.542848    4.269379   -1.156105
C       -0.402877    4.990988   -0.761950
C        0.723582    4.582445   -0.024162
C        1.817107    5.619887    0.130439
C       -2.928201    2.390778   -1.463525
C       -4.136085    2.356317   -0.743041
C       -5.272454    1.819842   -1.355301
C       -5.244929    1.309886   -2.654155
C       -4.023552    1.317004   -3.332303
C       -2.862973    1.842624   -2.760835
C       -4.211665    2.902551    0.657313
C       -6.495634    0.791305   -3.315698
C       -1.565347    1.834345   -3.523576
C        2.069389    3.132441    1.272510
C        2.168296    3.540548    2.616825
C        3.336293    3.243559    3.326915
C        4.406683    2.563380    2.748040
C        4.289947    2.183882    1.408480
C        3.143205    2.453246    0.660688
C        1.071481    4.320156    3.294090
C        5.639974    2.228063    3.545571
C        3.067891    2.057149   -0.788311
H       -3.549836    5.008756   -1.484095
H       -2.689390    4.621257   -2.960404
H       -2.269798    6.093256   -2.063418
H       -0.377497    6.020828   -1.097297
H        1.609368    6.500938   -0.478680
H        2.785697    5.206451   -0.167164
H        1.920673    5.939775    1.171291
H       -6.208133    1.809757   -0.799174
H       -3.970455    0.905915   -4.339162
H       -3.880904    3.945510    0.710309
H       -3.570009    2.335621    1.340349
H       -5.233606    2.849670    1.041940
H       -7.243719    0.485721   -2.578072
H       -6.958202    1.560016   -3.947473
H       -6.284747   -0.068774   -3.959324
H       -1.685550    1.344296   -4.493656
H       -1.182874    2.845993   -3.700882
H       -0.784831    1.300520   -2.966542
H        3.405981    3.558385    4.367057
H        5.114913    1.663784    0.926097
H        0.101494    4.147568    2.824923
H        0.999605    4.054187    4.352307
H        1.263375    5.400205    3.250536
H        5.565011    1.229077    3.993149
H        5.794296    2.938500    4.363359
H        6.537197    2.235487    2.918571
H        4.007042    1.610415   -1.120317
H        2.841920    2.914512   -1.432419
H        2.280020    1.312005   -0.962258
C       -1.403833    0.993344    3.557619
C       -0.360349    0.531996    4.575553
F       -0.851945    0.642682    1.945572
F       -0.106328   -0.767507    4.426910
F       -0.807342    0.717877    5.835108
F        0.767335    1.216189    4.437671
F       -1.598923    2.298175    3.591977
F       -2.541518    0.349622    3.679705


TS1_B.log

Mg       -1.320891   -0.642850   -0.650101
N       -3.300576   -0.538641    0.210817
C       -5.768034   -0.599524    0.203454
H       -5.834259   -1.205888    1.109448
H       -6.579013   -0.882878   -0.469644
H       -5.931057    0.439209    0.512780
Mg        1.174490    1.267815    0.209300
N       -2.229975   -0.482632   -2.648697
C       -4.419702   -0.724649   -0.483795
N       -1.020258   -2.811022   -0.968617
C       -4.481396   -0.975311   -1.869368
H       -5.476799   -1.179167   -2.246653
N       -0.491318   -6.921436   -1.653899
C       -3.507862   -0.762939   -2.871129
N        3.176110    0.925491   -0.486980
C       -4.037476   -0.810384   -4.294607
H       -3.432701   -1.468144   -4.925500
H       -3.997191    0.182512   -4.755171
H       -5.072612   -1.155899   -4.317143
N        1.464295    3.404368   -0.080636
C       -3.443077   -0.156006    1.578106
C       -3.614450   -1.118328    2.592608
C       -3.730107   -0.692931    3.920291
H       -3.858610   -1.445128    4.697304
C       -3.688630    0.654662    4.275999
C       -3.519794    1.592106    3.253355
H       -3.492859    2.652511    3.499897
C       -3.399627    1.214348    1.914252
C       -3.716401   -2.585657    2.271941
H       -3.080551   -2.857000    1.427984
C       -3.251292    2.255135    0.840323
H       -4.046572    2.179835    0.090486
C       -1.475905   -0.042737   -3.778652
C       -1.483145    1.334963   -4.090426
C       -0.780654    1.789673   -5.207007
H       -0.805962    2.852406   -5.441963
C       -0.066816    0.922027   -6.037265
C       -0.078257   -0.433562   -5.714947
H        0.453039   -1.135707   -6.356331
C       -0.762412   -0.935522   -4.601436
C       -2.269362    2.294851   -3.241826
H       -3.336117    2.043523   -3.223907
C       -0.733487   -2.416835   -4.336776
H       -1.679369   -2.780439   -3.928573
C       -2.060359   -3.623746   -1.209648
H       -3.040125   -3.150688   -1.228956
C       -1.943315   -4.983210   -1.438154
H       -2.841831   -5.561417   -1.614843
C       -0.663320   -5.584590   -1.434697
C        0.427526   -4.719036   -1.192153
H        1.447988   -5.079028   -1.167404
C        0.197332   -3.373951   -0.967145
H        1.031628   -2.706248   -0.768535
C       -1.643339   -7.778043   -1.853427
H       -2.304826   -7.787993   -0.976575
H       -1.303207   -8.798584   -2.031346
H       -2.230608   -7.464003   -2.725242
C        0.835239   -7.502023   -1.582545
H        1.508527   -7.057893   -2.326065
H        0.768833   -8.570694   -1.788435
H        1.285258   -7.373418   -0.589171
C        2.835678    5.450580    0.017633
H        2.488893    5.933288   -0.902054
H        3.879400    5.728749    0.175575
H        2.232231    5.864317    0.831080
C        2.680507    3.941841   -0.066486
C        3.890619    3.222644   -0.172209
H        4.783850    3.836887   -0.161027
C        4.106101    1.872573   -0.523285
C        5.501421    1.548525   -1.024364
H        5.906664    0.640562   -0.571358
H        6.188029    2.376146   -0.836879
H        5.474355    1.370631   -2.105607
C        0.374862    4.305502   -0.280742
C        0.057279    4.698941   -1.599768
C       -0.997797    5.586459   -1.814850
H       -1.225573    5.888824   -2.836008
C       -1.759336    6.102254   -0.763746
C       -1.423471    5.707612    0.529979
H       -1.985919    6.111305    1.370882
C       -0.374930    4.819142    0.794362
C        0.856510    4.177490   -2.762403
H        0.809501    3.085060   -2.816225
C       -0.067075    4.451708    2.220229
H        1.006591    4.343879    2.394166
C        3.518442   -0.359268   -1.002041
C        4.109895   -1.331656   -0.173443
C        4.412097   -2.587831   -0.710238
H        4.873486   -3.332392   -0.063446
C        4.148791   -2.907851   -2.042445
C        3.557363   -1.927441   -2.843890
H        3.343145   -2.148388   -3.888345
C        3.238413   -0.660281   -2.351100
C        4.445582   -1.020116    1.259037
H        3.589442   -0.590873    1.783864
C        2.613992    0.372631   -3.245909
H        1.609918    0.640714   -2.894385
H        2.516074    0.001583   -4.268369
H        3.198216    1.298996   -3.266700
H        4.760571   -1.920994    1.791594
H        5.259435   -0.288180    1.335077
C        4.523117   -4.251901   -2.612939
H        5.440112   -4.190124   -3.212402
H        4.702020   -4.986935   -1.822057
H        3.738814   -4.643092   -3.270140
H        0.479145    4.581869   -3.705557
H        1.917782    4.439172   -2.684400
H       -0.526928    3.495046    2.490827
H       -0.456901    5.208920    2.907491
C       -2.910729    7.038260   -1.023278
H       -3.142192    7.642801   -0.140965
H       -2.694728    7.720631   -1.851903
H       -3.821352    6.486600   -1.288643
H       -2.166980    3.318827   -3.608723
H       -1.926574    2.271242   -2.201514
H       -0.518284   -2.968332   -5.257387
H        0.043426   -2.674348   -3.609255
C        0.694867    1.438442   -7.230142
H        0.903158    0.639529   -7.948332
H        0.138250    2.223576   -7.752727
H        1.658586    1.870826   -6.933249
H       -3.270475    3.263899    1.259849
H       -2.303035    2.133585    0.300697
H       -3.428746   -3.194476    3.133324
H       -4.742915   -2.868629    2.003592
C       -3.864303    1.089691    5.708439
H       -3.541465    0.311351    6.407137
H       -3.294712    1.999330    5.925564
H       -4.915928    1.309289    5.933014
C        0.530881    1.111659    3.275979
C        0.653343    1.274307    4.643688
C        1.860655    1.771206    5.184696
C        2.876306    2.082553    4.250602
C        2.647828    1.885902    2.900839
N        1.500925    1.402727    2.394965
H       -0.391447    0.721960    2.855248
H       -0.186435    1.004921    5.271163
H        3.837046    2.471286    4.564881
H        3.417785    2.139850    2.176121
N        2.035898    1.941161    6.527656
C        3.305444    2.417685    7.039644
H        3.553694    3.408663    6.639577
H        3.243776    2.502633    8.124894
H        4.128338    1.731403    6.798551
C        0.984847    1.555752    7.449277
H        0.749924    0.485847    7.375247
H        1.311241    1.761034    8.469144
H        0.063922    2.124320    7.269830
C        1.424832   -2.849123    2.898540
C        0.036655   -2.385043    2.477474
F        1.354547   -3.848563    3.816805
F       -0.658612   -3.402341    1.989623
F        0.030291   -1.176151    1.243340
F       -0.604524   -1.844334    3.503898
F        2.106357   -3.328209    1.858660
F        2.111222   -1.855635    3.459813


TS1.log

Mg        0.023251   -1.320164    0.961520
N        1.179064   -2.561549   -0.317520
N       -1.453458   -2.828429    1.164754
C        1.961495   -4.723507   -1.200646
C        1.006633   -3.879069   -0.377668
C       -0.048258   -4.583107    0.239179
C       -1.236268   -4.095237    0.828696
C       -2.334605   -5.124271    1.018762
C        2.157486   -1.985063   -1.181162
C        3.479143   -1.769818   -0.746934
C        4.401521   -1.208238   -1.635824
C        4.052965   -0.834558   -2.933662
C        2.732908   -1.047021   -3.338169
C        1.781065   -1.616607   -2.490369
C        3.911496   -2.140120    0.646127
C        5.057908   -0.205351   -3.863232
C        0.374908   -1.850303   -2.971664
C       -2.762527   -2.480591    1.621058
C       -3.102718   -2.581845    2.984272
C       -4.393661   -2.230447    3.386699
C       -5.354413   -1.770553    2.484326
C       -4.990240   -1.672711    1.140728
C       -3.712969   -2.017247    0.691219
C       -2.106462   -3.072698    3.999929
C       -6.729181   -1.368169    2.951137
C       -3.361841   -1.900600   -0.766299
H        3.004220   -4.510374   -0.947804
H        1.850466   -4.501129   -2.267428
H        1.772687   -5.788266   -1.052935
H       -0.025719   -5.656067    0.087537
H       -1.968900   -6.132457    0.816649
H       -3.162985   -4.917282    0.332046
H       -2.755903   -5.094556    2.026854
H        5.427050   -1.063621   -1.298953
H        2.434255   -0.771722   -4.348447
H        3.604735   -3.155677    0.916097
H        3.464657   -1.471026    1.388730
H        4.998858   -2.074124    0.745232
H        4.953737    0.886626   -3.884457
H        6.083504   -0.429236   -3.554621
H        4.930877   -0.560367   -4.891172
H        0.255335   -1.513138   -4.004738
H        0.096705   -2.909255   -2.926928
H       -0.351041   -1.313189   -2.350908
H       -4.652933   -2.320156    4.440403
H       -5.720629   -1.321221    0.414072
H       -2.556224   -3.111032    4.995844
H       -1.731341   -4.074479    3.761161
H       -1.234666   -2.414621    4.047304
H       -6.747670   -0.320568    3.276303
H       -7.058776   -1.975949    3.799858
H       -7.470144   -1.473954    2.152726
H       -4.228372   -1.587765   -1.353083
H       -2.988098   -2.845513   -1.175716
H       -2.573445   -1.153929   -0.922340
Mg       -0.390380    1.767603    0.592144
N       -1.453542    2.914282   -0.808645
N        0.944154    3.362219    0.958312
C       -2.097679    4.945811   -2.041630
C       -1.233322    4.208635   -1.037325
C       -0.212868    4.971231   -0.438671
C        0.832499    4.571732    0.415032
C        1.909068    5.608817    0.666939
C       -2.403475    2.253288   -1.645381
C       -3.751794    2.140742   -1.260314
C       -4.647736    1.493616   -2.117439
C       -4.246428    0.942788   -3.334539
C       -2.899175    1.054337   -3.687653
C       -1.970580    1.698712   -2.868285
C       -4.232819    2.712683    0.045190
C       -5.226150    0.234223   -4.233713
C       -0.532073    1.820252   -3.293928
C        2.087048    3.081486    1.762575
C        2.115024    3.415158    3.130852
C        3.238035    3.063205    3.890586
C        4.333968    2.403745    3.336641
C        4.288862    2.096265    1.973236
C        3.189975    2.420578    1.177417
C        0.991669    4.182426    3.774476
C        5.531366    2.030393    4.171680
C        3.188759    2.094922   -0.290463
H       -3.160127    4.834160   -1.805267
H       -1.960956    4.537702   -3.048560
H       -1.854049    6.009176   -2.065013
H       -0.175014    6.007683   -0.752286
H        1.679060    6.547376    0.160287
H        2.875999    5.246646    0.300934
H        2.036623    5.811918    1.733401
H       -5.693533    1.425945   -1.822029
H       -2.559850    0.636573   -4.634270
H       -3.906945    3.747974    0.187744
H       -3.843386    2.138567    0.891029
H       -5.324518    2.686398    0.103418
H       -5.128893   -0.855532   -4.152034
H       -6.259049    0.490326   -3.979987
H       -5.064529    0.492520   -5.285594
H       -0.369054    1.332326   -4.258625
H       -0.218859    2.866353   -3.387399
H        0.142135    1.359317   -2.562380
H        3.254727    3.330856    4.946397
H        5.137593    1.595275    1.510675
H        0.027726    3.936801    3.327153
H        0.941637    3.980792    4.847520
H        1.128922    5.265276    3.657174
H        5.611310    0.943034    4.293774
H        5.477441    2.475626    5.169700
H        6.464761    2.367485    3.707334
H        4.141537    1.657477   -0.596803
H        3.002213    2.984190   -0.902328
H        2.402379    1.370500   -0.539009
C        1.410629   -2.851697    3.238811
C        1.570219   -0.598368    3.608054
C        2.106836   -3.147837    4.394722
H        1.052807   -3.653698    2.596351
C        2.273450   -0.785065    4.783381
H        1.346157    0.406838    3.259972
H        2.282246   -4.186523    4.645680
H        2.589154    0.089033    5.337901
N        1.128531   -1.601209    2.832104
C        2.564796   -2.096571    5.224863
N        3.247116   -2.334725    6.380956
C        3.652780   -1.226693    7.224897
H        2.790079   -0.642972    7.571022
H        4.170439   -1.616610    8.101500
H        4.339414   -0.550835    6.700445
C        3.505396   -3.697057    6.805855
H        4.076490   -3.679258    7.734276
H        2.575662   -4.251483    6.989835
H        4.094092   -4.245787    6.060303
C       -2.403915    1.794240    3.573000
C       -1.928494    1.361159    4.953875
F       -1.342077    1.155298    2.316966
F       -1.966178    0.038352    5.073099
F       -2.712921    1.879087    5.929362
F       -0.685265    1.785264    5.183921
F       -2.379676    3.109461    3.425805
F       -3.597280    1.317180    3.289590


TS2.log

Mg        0.264363   -1.388086   -0.092560
N        1.496160   -2.619032   -1.328323
N       -1.214985   -2.874903    0.047293
C        2.276403   -4.780961   -2.215112
C        1.303870   -3.930339   -1.419342
C        0.212349   -4.628292   -0.857586
C       -0.990878   -4.138565   -0.306136
C       -2.102139   -5.162717   -0.173881
C        2.515762   -2.055594   -2.155834
C        3.829763   -1.872584   -1.686175
C        4.786815   -1.322142   -2.547002
C        4.481181   -0.933412   -3.850560
C        3.169331   -1.122711   -4.293155
C        2.185139   -1.679983   -3.476110
C        4.233289   -2.270993   -0.291542
C        5.522179   -0.320267   -4.750591
C        0.793860   -1.902212   -4.003037
C       -2.537708   -2.546714    0.482033
C       -2.910710   -2.710184    1.830058
C       -4.215216   -2.389775    2.213986
C       -5.154266   -1.892493    1.309048
C       -4.755722   -1.727517   -0.018447
C       -3.465932   -2.045594   -0.451246
C       -1.926729   -3.213764    2.852273
C       -6.541308   -1.512299    1.756759
C       -3.085727   -1.874619   -1.897301
H        3.310789   -4.596440   -1.910871
H        2.219835   -4.536971   -3.281246
H        2.057754   -5.843519   -2.096437
H        0.226058   -5.698174   -1.029454
H       -1.743895   -6.164746   -0.414959
H       -2.920028   -4.917039   -0.860147
H       -2.536232   -5.173519    0.829189
H        5.806310   -1.203020   -2.182805
H        2.903840   -0.839245   -5.310373
H        3.820645   -3.242971   -0.006167
H        3.875057   -1.548295    0.448991
H        5.322760   -2.323006   -0.205624
H        5.467612   -0.730453   -5.764572
H        5.387491    0.765091   -4.835540
H        6.533076   -0.496214   -4.371063
H        0.703259   -1.531929   -5.027630
H        0.523863   -2.964697   -4.004990
H        0.054826   -1.389268   -3.381193
H       -4.500549   -2.525295    3.256084
H       -5.467090   -1.339957   -0.745316
H       -2.390962   -3.270853    3.840879
H       -1.540760   -4.209309    2.604964
H       -1.058261   -2.551499    2.922382
H       -6.851900   -2.088035    2.634177
H       -7.278246   -1.679321    0.964869
H       -6.590995   -0.450564    2.027879
H       -3.916839   -1.459336   -2.471689
H       -2.793423   -2.827112   -2.354946
H       -2.233407   -1.197631   -2.014602
Mg       -0.637284    1.824075   -0.518333
N       -1.576865    2.937950   -2.023097
N        0.859112    3.250621   -0.213472
C       -2.005550    4.964731   -3.345656
C       -1.238181    4.195693   -2.289160
C       -0.172580    4.892958   -1.683096
C        0.825522    4.449737   -0.797361
C        1.956093    5.428149   -0.548000
C       -2.583224    2.327038   -2.834724
C       -3.951165    2.433874   -2.527874
C       -4.877761    1.757118   -3.333264
C       -4.495251    1.000751   -4.437215
C       -3.130248    0.934261   -4.739536
C       -2.170763    1.580940   -3.963489
C       -4.460551    3.296470   -1.403004
C       -5.510418    0.288823   -5.293618
C       -0.715817    1.520780   -4.342028
C        2.012782    2.911735    0.554242
C        2.136507    3.270084    1.910482
C        3.277648    2.862376    2.615992
C        4.301541    2.130003    2.019303
C        4.164174    1.801009    0.666194
C        3.044448    2.176907   -0.075743
C        1.115272    4.131396    2.606239
C        5.521617    1.705917    2.795165
C        2.956906    1.850129   -1.541740
H       -3.056660    5.074306   -3.061619
H       -1.993695    4.430945   -4.301266
H       -1.582808    5.959166   -3.495971
H       -0.051089    5.913858   -2.024572
H        1.817835    6.344310   -1.123774
H        2.917534    4.984577   -0.827378
H        2.028880    5.693570    0.510457
H       -5.935595    1.842616   -3.088195
H       -2.803058    0.366622   -5.609349
H       -3.651158    3.678263   -0.780544
H       -5.145595    2.740136   -0.757257
H       -5.016124    4.155791   -1.800077
H       -5.465895    0.630309   -6.334451
H       -5.338189   -0.793775   -5.305185
H       -6.528225    0.459464   -4.931359
H       -0.577253    0.930604   -5.251943
H       -0.306139    2.521218   -4.523595
H       -0.115348    1.072219   -3.544985
H        3.369375    3.150871    3.662606
H        4.957312    1.247501    0.166649
H        0.153022    4.123918    2.093703
H        0.961028    3.803771    3.638644
H        1.453888    5.174629    2.653992
H        5.542817    0.619293    2.944676
H        5.553398    2.179975    3.780855
H        6.443969    1.972887    2.267601
H        3.848832    1.317091   -1.877337
H        2.848921    2.758551   -2.145265
H        2.090811    1.220428   -1.769187
C        1.677024   -2.982854    2.072132
C        1.942022   -0.757038    2.531075
C        2.362716   -3.358441    3.211212
H        1.282593   -3.743530    1.401371
C        2.646681   -1.025763    3.689822
H        1.759839    0.271538    2.237954
H        2.488160   -4.413833    3.418309
H        3.006103   -0.190763    4.277261
N        1.449406   -1.705735    1.716213
C        2.878311   -2.365827    4.077939
N        3.557219   -2.682231    5.216658
C        4.045430   -1.629595    6.087281
H        3.226310   -1.007004    6.469345
H        4.553143   -2.078992    6.940861
H        4.762947   -0.979098    5.571736
C        3.762713   -4.071738    5.578510
H        4.332721   -4.118503    6.506528
H        2.811535   -4.595754    5.738593
H        4.329246   -4.609480    4.807939
C       -2.224894    2.109691    1.340013
C       -1.581895    1.194928    2.234905
F       -0.066932    0.124775   -1.273425
F       -0.405357    0.382093    1.126702
F       -2.154424    0.099929    2.625489
F       -0.701231    1.630607    3.087276
F       -2.214947    3.398110    1.809354
F       -3.518890    1.742389    1.108083
